# Supplementary material for: High-efficiency methane consumption by atmospheric methanotrophs in subsurface karst caves: The irrefutable methane sink
Source: Sci Adv. 2026 Feb 4;12(6):eady5942. doi: 10.1126/sciadv.ady5942 (PMC12871462; doi:10.1126/sciadv.ady5942)
Supplement: Supplementary file 2 — Data S1 [file sciadv.ady5942_data_s1.zip]

Archive with 1 entries (1 files):
- ady5942_data_s1.xlsx
