# Supplementary material for: High-efficiency methane consumption by atmospheric methanotrophs in subsurface karst caves: The irrefutable methane sink
Source: Sci Adv. 2026 Feb 4;12(6):eady5942. doi: 10.1126/sciadv.ady5942 (PMC12871462; doi:10.1126/sciadv.ady5942)
Supplement: Supplementary file 2 — Data S1 [file sciadv.ady5942_data_s1.zip › ady5942_data_s1.xlsx]

## Sheet: Sheet1
Data for Fig. 6A. CH4 oxidation rates in diverse ecosystems worldwide at near-atmospheric methane concentrations.
Latitude	Longitude	CH4 concentration (as reported in the article)	CH4 concentration (ppm)	Habitat type	Depth (cm)	Original methane oxidation rate (as reported in the article)	Methane oxidation rate (standardized to ng/g/h)	Reference
-37.56	-59.1214	ambient concentration	1.8	grassland	0-5	0.39 nmol/g/h	6.24	Pine afforestation improves the biological soil attributes linked to methane oxidation in a temperate zone of Argentina
-37.56	-59.1214	ambient concentration	1.8	forest	0-5	1.78 nmol/g/h	28.48	Pine afforestation improves the biological soil attributes linked to methane oxidation in a temperate zone of Argentina
43.1333	171.683	ambient concentration	1.8	forest	0.5-1	0.02 μg CH4-C/kg/d	26.67	Environmental and chemical factors regulating methane oxidation in a New Zealand forest soil
43.9401	-69.5737	ambient concentration	1.8	forest	1	0.09 nmol/g/h	1.44	Mechanistic analysis of ammonium inhibition of atmospheric methane consumption in forest soils
43.9401	-69.5737	ambient concentration	1.8	forest	4.95	1.60 nmol/g/h	25.6	Mechanistic analysis of ammonium inhibition of atmospheric methane consumption in forest soils
65.7	-31.8	ambient concentration	1.8	moraine	5-10	2.14 nmol/g/d	1.43	Spatial patterns of soil development, methane oxidation, and methanotrophic diversity along a receding glacier forefield, Southeast Greenland
74.4697	-20.576	ambient concentration	1.8	heathland	3-6	41 pmol/g/h	0.67	Radioactive fingerprinting of microorganisms that oxidize atmospheric methane in different soils
56.441	8.38502	ambient concentration	1.8	forest	16-20	69 pmol/g/h	1.1	Radioactive fingerprinting of microorganisms that oxidize atmospheric methane in different soils
56.7736	9.81386	ambient concentration	1.8	forest	6-10	221 pmol/g/h	3.54	Radioactive fingerprinting of microorganisms that oxidize atmospheric methane in different soils
57.1511	9.87248	ambient concentration	1.8	farmland	6-10	10 pmol/g/h	0.16	Radioactive fingerprinting of microorganisms that oxidize atmospheric methane in different soils
41.6047	-73.0882	ambient concentration	1.8	forest	6-10	181 pmol/g/h	2.9	Radioactive fingerprinting of microorganisms that oxidize atmospheric methane in different soils
45.2537	-69.4456	ambient concentration	1.8	forest	6-10	752 pmol/g/h	12.03	Radioactive fingerprinting of microorganisms that oxidize atmospheric methane in different soils
-27.6125	-48.5164	ambient concentration	1.8	forest	4-8	21 pmol/g/h	0.34	Radioactive fingerprinting of microorganisms that oxidize atmospheric methane in different soils
-16.2626	-56.6286	ambient concentration	1.8	forest	4-8	33 pmol/g/h	0.53	Radioactive fingerprinting of microorganisms that oxidize atmospheric methane in different soils
-0.58911	101.343	ambient concentration	1.8	forest	4-8	24 pmol/g/h	0.38	Radioactive fingerprinting of microorganisms that oxidize atmospheric methane in different soils
11.6422	107.743	ambient concentration	1.8	forest	4-8	52 pmol/g/h	0.83	Radioactive fingerprinting of microorganisms that oxidize atmospheric methane in different soils
-30.017	-51.124	ambient concentration	1.8	moraine	5-10	2.14 nmol/g/d	1.43	Methanotrophic communities in Brazilian ferralsols from naturally forested, afforested, and agricultural sites
42.5333	-72.1833	ambient concentration	1.8	forest	0-3	16.6 μg/kg/h	16.6	Effect of summer throughfall exclusion, summer drought, and winter snow cover on methane fluxes in a temperate forest soil
42.5333	-72.1833	ambient concentration	1.8	forest	4-8	0.5 μg/kg/h	0.5	Effect of summer throughfall exclusion, summer drought, and winter snow cover on methane fluxes in a temperate forest soil
61.0562	69.4294	ambient concentration	1.8	forest	3	7.1 ng/g/h	7.1	The link between soil methane oxidation rate and abundance of methanotrophs estimated by quantitative PCR
61.0857	69.4692	ambient concentration	1.8	forest	3	8 ng/g/h	8	The link between soil methane oxidation rate and abundance of methanotrophs estimated by quantitative PCR
61.083	69.4538	ambient concentration	1.8	forest	3	7.86 ng/g/h	7.86	The link between soil methane oxidation rate and abundance of methanotrophs estimated by quantitative PCR
62.15	14.15	ambient concentration	1.8	forest	0-7.5	431 pmol/g/h	6.9	Short- and long-term effects of nitrogen fertilization on methane oxidation in three Swedish forest soils
61.4333	15.45	ambient concentration	1.8	forest	0-7.5	29.4 pmol/g/h	0.47	Short- and long-term effects of nitrogen fertilization on methane oxidation in three Swedish forest soils
61.4333	15.45	ambient concentration	1.8	forest	7.5-15	76.2 pmol/g/h	1.22	Short- and long-term effects of nitrogen fertilization on methane oxidation in three Swedish forest soils
59.8	15.5333	ambient concentration	1.8	forest	0-7.5	47.5 pmol/g/h	0.76	Short- and long-term effects of nitrogen fertilization on methane oxidation in three Swedish forest soils
59.8	15.5333	ambient concentration	1.8	forest	7.5-15	119 pmol/g/h	1.9	Short- and long-term effects of nitrogen fertilization on methane oxidation in three Swedish forest soils
64.763	-148.296	1.7 μL/L	1.7	forest	10-20	2.71–4.29 ng/g/h	4.19	Moisture and temperature sensitivity of CH4 oxidation in boreal soils
64	-148	1.7 μL/L	1.7	forest	10-20	0.73–1.18 ng/g/h	1.18	Moisture and temperature sensitivity of CH4 oxidation in boreal soils
43.6333	116.7	ambient concentration	1.8	grassland	0-10	59.7 μg/kg/d	2.49	Slow recovery of soil methane oxidation potential after cessation of N addition in a typical steppe
51.1667	2.9167	ambient concentration	1.8	farmland	0-15	0.95 ± 0.13 ng/g/h	2.08	Short- and medium-term effects of NH4+ on CH4 and N2O fluxes in arable soils with a different texture
51.0833	3.5167	ambient concentration	1.8	farmland	0-15	0.90 ± 0.07 ng/g/h	0.97	Short- and medium-term effects of NH4+ on CH4 and N2O fluxes in arable soils with a different texture
59.8	15.5333	ambient concentration	1.8	forest	7.5-15	118.5 pmol/g/h	1.9	Fast recovery of atmospheric methane consumption in a Swedish forest soil after single-shot N-fertilization
62.9228	8.7879	ambient concentration	1.8	farmland	0-5	1-1.8 ng/g/h	1.8	Methane oxidation potentials and fluxes in agricultural soil: Effects of fertilisation and soil compaction
48.3987	9.4354	2 ppm	2	forest	0-10	< 1.8 ng/g/h	1.8	Divergent drivers of the microbial methane sink in temperate forest and grassland soils
52.9393	13.7935	2 ppm	2	grassland	0-10	< 1.5 ng/g/h	1.5	Divergent drivers of the microbial methane sink in temperate forest and grassland soils
69.6667	-52	ambient concentration	1.8	permafrost	0-5	1.5 nmol/g/d	1	Methane fluxes and the functional groups of methanotrophs and methanogens in a young Arctic landscape on Disko Island, West Greenland
62.65	27.05	ambient concentration	1.8	forest	0-3	0.09 ng/g/h	0.09	Effect of the organic horizon on methane oxidation and uptake in soil of a boreal Scots pine forest
62.65	27.05	ambient concentration	1.8	forest	8-13	1.27 ng/g/h	1.27	Effect of the organic horizon on methane oxidation and uptake in soil of a boreal Scots pine forest
60.1302	10.8332	ambient concentration	1.8	forest	10-20	1.154 ng/g/h	1.15	Atmospheric methane consumption in adjacent arable and forest soil systems
60.1302	10.8332	ambient concentration	1.8	farmland	0-5	0-45 pg/g/h	0.05	Atmospheric methane consumption in adjacent arable and forest soil systems
60.1302	10.8332	ambient concentration	1.8	forest	0-5	490-760 pg/g/h	0.76	Atmospheric methane consumption in adjacent arable and forest soil systems
51.0608	10.4259	1.8 ppm	1.8	forest	0-10	20.7 ± 2.1 ng/g/d	0.86	Soil methanotroph abundance and community composition are not influenced by substrate availability in laboratory incubations
50.9282	11.5879	1.8 ppm	1.8	farmalnd	0-10	4.3 ± 0.1 ng/g/d	0.18	Soil methanotroph abundance and community composition are not influenced by substrate availability in laboratory incubations
51.0608	10.4259	1.8 ppm	1.8	forest	0-10	7.4 ± 1.4 ng/g/d	0.31	Soil methanotroph abundance and community composition are not influenced by substrate availability in laboratory incubations
48.0406	15.1365	ambient concentration	1.8	forest	0-5	0.8 μg CH4/kg/h	0.8	Conversion of hardwood forests to spruce and pine plantations strongly reduced soil methane sink in Germany
48.0406	15.1365	ambient concentration	1.8	forest	0-5	0.68 μg CH4/kg/h	0.68	Conversion of hardwood forests to spruce and pine plantations strongly reduced soil methane sink in Germany
56.035	-2.8307	ambient concentration	1.9	forest	0-10	0.72 ng/g/h	0.72	Effect of land use on the rate of methane uptake by surface soils in northern Europe
56.035	-2.8307	ambient concentration	1.9	farmland	0-10	0.18 ng/g/h	0.18	Effect of land use on the rate of methane uptake by surface soils in northern Europe
50.5862	8.6742	ambient concentration	2	grassland	0-7.5	0.5215±0.1030 ng/g/h	0.62	Stimulation of methane consumption by endogenous CH4 production in aerobic grassland soil
50.5862	8.6742	ambient concentration	2	grassland	0-7.5	0.2286±0.0606 ng/g/h	0.29	Stimulation of methane consumption by endogenous CH4 production in aerobic grassland soil
50.5862	8.6742	ambient concentration	2	grassland	0-7.5	0.3039±0.2140 ng/g/h	0.52	Stimulation of methane consumption by endogenous CH4 production in aerobic grassland soil
35.9667	-79.0833	ambient concentration	2	forest	0-7.5	70–400 pg/g/h	0.4	Response of soil methanotrophic activity to carbon dioxide enrichment in a North Carolina coniferous forest
40.0567	-105.63	ambient concentration	2	alpine tundra	0-20	300 pg CH4-C/g/h	0.4	Acetate stimulates atmospheric CH4 oxidation by an alpine tundra soil
42.5333	112.367	ambient concentration	2	grassland	0-10	0.073–0.315 ng/g/h	0.32	Atmospheric methane oxidation is affected by grassland type and grazing and negatively correlated to total soil respiration in arid and semiarid grasslands in Inner Mongolia
40.0667	-83.0833	1.7 ppm	1.7	farmland	0-5	0.97±0.62 μg CH4-C/kg/d	0.088	Labile carbon and methane uptake as affected by tillage intensity in a Mollisol
40.0667	-83.0833	1.7 ppm	1.7	farmland	0-5	0.51±0.35 μg CH4-C/kg/d	0.048	Labile carbon and methane uptake as affected by tillage intensity in a Mollisol
40.0667	-83.0833	1.7 ppm	1.7	farmland	0-5	0.51±0.33 μg CH4-C/kg/d	0.047	Labile carbon and methane uptake as affected by tillage intensity in a Mollisol
40.0667	-83.0833	1.7 ppm	1.7	grassland	0-5	1.51±1.02 μg CH4-C/kg/d	0.14	Labile carbon and methane uptake as affected by tillage intensity in a Mollisol
40.0667	-83.0833	1.7 ppm	1.7	forest	0-5	4.16±0.82 μg CH4-C/kg/d	0.28	Labile carbon and methane uptake as affected by tillage intensity in a Mollisol
40.0667	-83.0833	1.7 ppm	1.7	farmland	5-15	0.68±0.14 μg CH4-C/kg/d	0.046	Labile carbon and methane uptake as affected by tillage intensity in a Mollisol
40.0667	-83.0833	1.7 ppm	1.7	farmland	5-15	0.70±0.28 μg CH4-C/kg/d	0.054	Labile carbon and methane uptake as affected by tillage intensity in a Mollisol
33.4667	108.65	2 ppm	2	forest	0-15	0.13 nmol/g/d	0.087	Changes in methane oxidation ability and methanotrophic community composition across different climatic zones
24.9333	112.983	2 ppm	2	forest	0-15	0.125 nmol/g/d	0.083	Changes in methane oxidation ability and methanotrophic community composition across different climatic zones
23.0965	105.273	2 ppm	2	cave	0-3	78.7 ng/kg/h	0.079	Subterranean microbial oxidation of atmospheric methane in cavernous tropical karst
23.0965	105.273	2 ppm	2	cave	0-3	31.5 ng/kg/h	0.032	Subterranean microbial oxidation of atmospheric methane in cavernous tropical karst
20.7533	107.013	2 ppm	2	cave	0-3	13.1 ng/kg/h	0.013	Subterranean microbial oxidation of atmospheric methane in cavernous tropical karst
20.7533	107.013	2 ppm	2	cave	0-3	11.8 ng/kg/h	0.012	Subterranean microbial oxidation of atmospheric methane in cavernous tropical karst
23.2905	105.313	2 ppm	2	cave	0-3	6.6 ng/kg/h	0.0066	Subterranean microbial oxidation of atmospheric methane in cavernous tropical karst
23.2697	105.381	2 ppm	2	cave	0-3	5.2 ng/kg/h	0.0052	Subterranean microbial oxidation of atmospheric methane in cavernous tropical karst
23.0965	105.273	2 ppm	2	cave	0-3	5.2 ng/kg/h	0.0052	Subterranean microbial oxidation of atmospheric methane in cavernous tropical karst
23.0717	105.016	2 ppm	2	cave	0-3	5.2 ng/kg/h	0.0052	Subterranean microbial oxidation of atmospheric methane in cavernous tropical karst
20.7533	107.013	2 ppm	2	cave	0-3	2.6 ng/kg/h	0.0026	Subterranean microbial oxidation of atmospheric methane in cavernous tropical karst
23.2905	105.313	2 ppm	2	cave	0-3	1.3 ng/kg/h	0.0013	Subterranean microbial oxidation of atmospheric methane in cavernous tropical karst
23.2697	105.381	2 ppm	2	cave	0-3	1.3 ng/kg/h	0.0013	Subterranean microbial oxidation of atmospheric methane in cavernous tropical karst
42.0333	117.167	2 ppm	2	grassland	0-10	0.056 μg/kg/h	0.056	N-induced soil acidification triggers metal stimulation of soil methane oxidation in a temperate steppe ecosystem
50.5977	-127.305	2 ppm	2	upland	0-10	0.032±0.006 nmol/g/d	0.025	Different soil moisture control of net methane oxidation and production in organic upland and wet forest soils of the Pacific coastal rainforest in Canada
50.5977	-127.305	2 ppm	2	forest	0-10	0.077±0.012 nmol/g/d	0.059	Different soil moisture control of net methane oxidation and production in organic upland and wet forest soils of the Pacific coastal rainforest in Canada
50.5977	-127.305	2 ppm	2	upland	10-25	0.050±0.008 nmol/g/d	0.039	Different soil moisture control of net methane oxidation and production in organic upland and wet forest soils of the Pacific coastal rainforest in Canada
56.1667	12.5833	2 ppm	2	forest	0-5	0.05 nmol/g/day	0.033	Conversion of cropland to forest increases soil CH4 oxidation and abundance of CH4 oxidizing bacteria with stand age
-25.8116	152.951	ambient concentration	1.8	forest	2.5	5.6±1.67μg/kg/d	0.3	Site specific and regional estimates of methane uptake by tropical rainforest soils in north eastern Australia
-17.2584	145.925	ambient concentration	1.9	forest	2.6	7.2±1.73μg/kg/d	0.37	Site specific and regional estimates of methane uptake by tropical rainforest soils in north eastern Australia
24.5691	101.019	1.85 ppm	1.85	forest	0-5	2.92±0.07 ng/kg/d	0.00012	Enhanced soil methane oxidation in both organic layer and topsoil during the succession of subtropical forests
24.5576	101.019	1.85 ppm	1.85	forest	0-6	3.57±0.2 ng/kg/d	0.00016	Enhanced soil methane oxidation in both organic layer and topsoil during the succession of subtropical forests
24.5366	101.029	1.85 ppm	1.85	forest	0-15	3.15±0.17 ng/kg/d	0.00014	Enhanced soil methane oxidation in both organic layer and topsoil during the succession of subtropical forests
24.5366	101.029	1.85 ppm	1.85	forest	15-25	4.42±0.43 ng/kg/d	0.0002	Enhanced soil methane oxidation in both organic layer and topsoil during the succession of subtropical forests
30.657	109.974	2 ppm	2	cave	0-3	3.0134 ng/g/h	3.01	this study
30.657	109.974	2 ppm	2	cave	0-3	2.9018 ng/g/h	2.9	this study
30.657	109.974	2 ppm	2	cave	0-3	2.7902 ng/g/h	2.79	this study
55.6833	9.9167	2 ppm	2	forest	0-5	7±2 ng CH4-C/g/d	0.5	Influence of hydromorphic soil conditions on greenhouse gas emissions and soil carbon stocks in a Danish temperate forest
55.6833	9.9167	2 ppm	2	forest	0-5	5±0.5 ng CH4-C/g/d	0.31	Influence of hydromorphic soil conditions on greenhouse gas emissions and soil carbon stocks in a Danish temperate forest

## Sheet: Sheet2
Data for Fig. 6B. CH4 oxidation rates in four representative habitat types (forests, grasslands, farmlands, and caves) , with CH4 concentrations ≤ 5 ppm.
Latitude	Longitude	CH4 concentration (as reported in the article)	CH4 concentration (ppm)	Habitat type	Depth (cm)	Original methane oxidation rate (as reported in the article)	Methane oxidation rate (standardized to ng/g/h)	Reference
40.6011	-82.7225	5 ppm	5	farmland	2.5	4.97 μg CH4-C/kg/d	0.28	Effects of no-till duration on the methane oxidation capacity of Alfisols
40.6022	-82.6964	5 ppm	5	farmland	2.5	2.48 μg CH4-C/kg/d	0.14	Effects of no-till duration on the methane oxidation capacity of Alfisols
40.6058	-82.7208	5 ppm	5	forest	1.5	5.36 μg CH4-C/kg/d	0.3	Effects of no-till duration on the methane oxidation capacity of Alfisols
40.7428	-83.0628	5 ppm	5	forest	1.5	101.18 μg CH4-C/kg/d	5.62	Effects of no-till duration on the methane oxidation capacity of Alfisols
40.7444	-83.075	5 ppm	5	farmland	2.5	8.80 μg CH4-C/kg/d	0.49	Effects of no-till duration on the methane oxidation capacity of Alfisols
40.7997	-83.0756	5 ppm	5	farmland	2.5	4.45 μg CH4-C/kg/d	0.25	Effects of no-till duration on the methane oxidation capacity of Alfisols
40.7997	-83.0756	5 ppm	5	farmland	25	8.63 μg CH4-C/kg/d	0.48	Effects of no-till duration on the methane oxidation capacity of Alfisols
40.245	-82.735	5 ppm	5	farmland	2.5	3.53 μg CH4-C/kg/d	0.2	Effects of no-till duration on the methane oxidation capacity of Alfisols
40.3058	-82.7408	5 ppm	5	farmland	2.5	9.87 μg CH4-C/kg/d	0.55	Effects of no-till duration on the methane oxidation capacity of Alfisols
40.3006	-82.7406	5 ppm	5	forest	1.5	64.41 μg CH4-C/kg/d	3.58	Effects of no-till duration on the methane oxidation capacity of Alfisols
40.7622	-81.9072	5 ppm	5	forest	1.5	61.73 μg CH4-C/kg/d	3.43	Effects of no-till duration on the methane oxidation capacity of Alfisols
40.7633	-81.9056	5 ppm	5	farmland	2.5	10.04 μg CH4-C/kg/d	0.56	Effects of no-till duration on the methane oxidation capacity of Alfisols
40.7633	-81.9056	5 ppm	5	farmland	2.5	11.80 μg CH4-C/kg/d	0.66	Effects of no-till duration on the methane oxidation capacity of Alfisols
-37.56	-59.1214	ambient concentration	1.8	grassland	0-5	0.39 nmol/g/h	6.24	Pine afforestation improves the biological soil attributes linked to methane oxidation in a temperate zone of Argentina
-37.56	-59.1214	ambient concentration	1.8	forest	0-5	1.78 nmol/g/h	28.48	Pine afforestation improves the biological soil attributes linked to methane oxidation in a temperate zone of Argentina
43.1333	171.683	ambient concentration	1.8	forest	0.5-1	0.02 μg CH4-C/kg/d	26.67	Environmental and chemical factors regulating methane oxidation in a New Zealand forest soil
43.9401	-69.5737	ambient concentration	1.8	forest	1	0.09 nmol/g/h	1.44	Mechanistic analysis of ammonium inhibition of atmospheric methane consumption in forest soils
43.9401	-69.5737	ambient concentration	1.8	forest	4.95	1.60 nmol/g/h	25.6	Mechanistic analysis of ammonium inhibition of atmospheric methane consumption in forest soils
56.441	8.38502	ambient concentration	1.8	forest	16-20	69 pmol/g/h	1.1	Radioactive fingerprinting of microorganisms that oxidize atmospheric methane in different soils
56.7736	9.81386	ambient concentration	1.8	forest	6-10	221 pmol/g/h	3.54	Radioactive fingerprinting of microorganisms that oxidize atmospheric methane in different soils
57.1511	9.87248	ambient concentration	1.8	farmland	6-10	10 pmol/g/h	0.16	Radioactive fingerprinting of microorganisms that oxidize atmospheric methane in different soils
41.6047	-73.0882	ambient concentration	1.8	forest	6-10	181 pmol/g/h	2.9	Radioactive fingerprinting of microorganisms that oxidize atmospheric methane in different soils
45.2537	-69.4456	ambient concentration	1.8	forest	6-10	752 pmol/g/h	12.03	Radioactive fingerprinting of microorganisms that oxidize atmospheric methane in different soils
-27.6125	-48.5164	ambient concentration	1.8	forest	4-8	21 pmol/g/h	0.34	Radioactive fingerprinting of microorganisms that oxidize atmospheric methane in different soils
-16.2626	-56.6286	ambient concentration	1.8	forest	4-8	33 pmol/g/h	0.53	Radioactive fingerprinting of microorganisms that oxidize atmospheric methane in different soils
-0.58911	101.343	ambient concentration	1.8	forest	4-8	24 pmol/g/h	0.38	Radioactive fingerprinting of microorganisms that oxidize atmospheric methane in different soils
11.6422	107.743	ambient concentration	1.8	forest	4-8	52 pmol/g/h	0.83	Radioactive fingerprinting of microorganisms that oxidize atmospheric methane in different soils
42.5333	-72.1833	ambient concentration	1.8	forest	0-3	16.6 μg/kg/h	16.6	Effect of summer throughfall exclusion, summer drought, and winter snow cover on methane fluxes in a temperate forest soil
42.5333	-72.1833	ambient concentration	1.8	forest	4-8	0.5 μg/kg/h	0.5	Effect of summer throughfall exclusion, summer drought, and winter snow cover on methane fluxes in a temperate forest soil
61.0562	69.4294	ambient concentration	1.8	forest	3	7.1 ng/g/h	7.1	The link between soil methane oxidation rate and abundance of methanotrophs estimated by quantitative PCR
61.0857	69.4692	ambient concentration	1.8	forest	3	8 ng/g/h	8	The link between soil methane oxidation rate and abundance of methanotrophs estimated by quantitative PCR
61.083	69.4538	ambient concentration	1.8	forest	3	7.86 ng/g/h	7.86	The link between soil methane oxidation rate and abundance of methanotrophs estimated by quantitative PCR
62.15	14.15	ambient concentration	1.8	forest	0-7.5	431 pmol/g/h	6.9	Short- and long-term effects of nitrogen fertilization on methane oxidation in three Swedish forest soils
61.4333	15.45	ambient concentration	1.8	forest	0-7.5	29.4 pmol/g/h	0.47	Short- and long-term effects of nitrogen fertilization on methane oxidation in three Swedish forest soils
61.4333	15.45	ambient concentration	1.8	forest	7.5-15	76.2 pmol/g/h	1.22	Short- and long-term effects of nitrogen fertilization on methane oxidation in three Swedish forest soils
59.8	15.5333	ambient concentration	1.8	forest	0-7.5	47.5 pmol/g/h	0.76	Short- and long-term effects of nitrogen fertilization on methane oxidation in three Swedish forest soils
59.8	15.5333	ambient concentration	1.8	forest	7.5-15	119 pmol/g/h	1.9	Short- and long-term effects of nitrogen fertilization on methane oxidation in three Swedish forest soils
64.763	-148.296	1.7 μL/L	1.7	forest	10-20	2.71–4.29 ng/g/h	4.19	Moisture and temperature sensitivity of CH4 oxidation in boreal soils
64	-148	1.7 μL/L	1.7	forest	10-20	0.73–1.18 ng/g/h	1.18	Moisture and temperature sensitivity of CH4 oxidation in boreal soils
43.6333	116.7	ambient concentration	1.8	grassland	0-10	59.7 μg/kg/d	2.49	Slow recovery of soil methane oxidation potential after cessation of N addition in a typical steppe
51.1667	2.9167	ambient concentration	1.8	farmland	0-15	0.95 ± 0.13 ng/g/h	2.08	Short- and medium-term effects of NH4+ on CH4 and N2O fluxes in arable soils with a different texture
51.0833	3.5167	ambient concentration	1.8	farmland	0-15	0.90 ± 0.07 ng/g/h	0.97	Short- and medium-term effects of NH4+ on CH4 and N2O fluxes in arable soils with a different texture
59.8	15.5333	ambient concentration	1.8	forest	7.5-15	118.5 pmol/g/h	1.9	Fast recovery of atmospheric methane consumption in a Swedish forest soil after single-shot N-fertilization
62.9228	8.7879	ambient concentration	1.8	farmland	0-5	1-1.8 ng/g/h	1.8	Methane oxidation potentials and fluxes in agricultural soil: Effects of fertilisation and soil compaction
48.3987	9.4354	2 ppm	2	forest	0-10	< 1.8 ng/g/h	1.8	Divergent drivers of the microbial methane sink in temperate forest and grassland soils
52.9393	13.7935	2 ppm	2	grassland	0-10	< 1.5 ng/g/h	1.5	Divergent drivers of the microbial methane sink in temperate forest and grassland soils
62.65	27.05	ambient concentration	1.8	forest	0-3	0.09 ng/g/h	0.09	Effect of the organic horizon on methane oxidation and uptake in soil of a boreal Scots pine forest
62.65	27.05	ambient concentration	1.8	forest	8-13	1.27 ng/g/h	1.27	Effect of the organic horizon on methane oxidation and uptake in soil of a boreal Scots pine forest
60.1302	10.8332	ambient concentration	1.8	forest	10-20	1.154 ng/g/h	1.15	Atmospheric methane consumption in adjacent arable and forest soil systems
60.1302	10.8332	ambient concentration	1.8	farmland	0-5	0-45 pg/g/h	0.045	Atmospheric methane consumption in adjacent arable and forest soil systems
60.1302	10.8332	ambient concentration	1.8	forest	0-5	490-760 pg/g/h	0.76	Atmospheric methane consumption in adjacent arable and forest soil systems
51.0608	10.4259	1.8 ppm	1.8	forest	0-10	20.7 ± 2.1 ng/g/d	0.86	Soil methanotroph abundance and community composition are not influenced by substrate availability in laboratory incubations
50.9282	11.5879	1.8 ppm	1.8	farmland	0-10	4.3 ± 0.1 ng/g/d	0.18	Soil methanotroph abundance and community composition are not influenced by substrate availability in laboratory incubations
51.0608	10.4259	1.8 ppm	1.8	forest	0-10	7.4 ± 1.4 ng/g/d	0.31	Soil methanotroph abundance and community composition are not influenced by substrate availability in laboratory incubations
48.0406	15.1365	ambient concentration	1.8	forest	0-5	0.8 μg CH4/kg/h	0.8	Conversion of hardwood forests to spruce and pine plantations strongly reduced soil methane sink in Germany
48.0406	15.1365	ambient concentration	1.8	forest	0-5	0.68 μg CH4/kg/h	0.68	Conversion of hardwood forests to spruce and pine plantations strongly reduced soil methane sink in Germany
56.035	-2.8307	ambient concentration	1.9	forest	0-10	0.72 ng/g/h	0.72	Effect of land use on the rate of methane uptake by surface soils in northern Europe
56.035	-2.8307	ambient concentration	1.9	farmland	0-10	0.18 ng/g/h	0.18	Effect of land use on the rate of methane uptake by surface soils in northern Europe
37.12	106.82	ambient concentration	2.57	grassland	0-5	0.037 nmol/g/h	0.59	Sheep grazing impacts on soil methanotrophs and their activity in typical steppe in the Loess Plateau China
50.5862	8.6742	ambient concentration	2	grassland	0-7.5	0.5215±0.1030 ng/g/h	0.62	Stimulation of methane consumption by endogenous CH4 production in aerobic grassland soil
50.5862	8.6742	ambient concentration	2	grassland	0-7.5	0.2286±0.0606 ng/g/h	0.29	Stimulation of methane consumption by endogenous CH4 production in aerobic grassland soil
50.5862	8.6742	ambient concentration	2	grassland	0-7.5	0.3039±0.2140 ng/g/h	0.52	Stimulation of methane consumption by endogenous CH4 production in aerobic grassland soil
35.9667	-79.0833	ambient concentration	2	forest	0-7.5	70–400 pg/g/h	0.4	Response of soil methanotrophic activity to carbon dioxide enrichment in a North Carolina coniferous forest
42.5333	112.367	ambient concentration	2	grassland	0-10	0.073–0.315 ng/g/h	0.32	Atmospheric methane oxidation is affected by grassland type and grazing and negatively correlated to total soil respiration in arid and semiarid grasslands in Inner Mongolia
40.0667	-83.0833	1.7 ppm	1.7	farmland	0-5	0.97±0.62 μg CH4-C/kg/d	0.088	Labile carbon and methane uptake as affected by tillage intensity in a Mollisol
40.0667	-83.0833	1.7 ppm	1.7	farmland	0-5	0.51±0.35 μg CH4-C/kg/d	0.048	Labile carbon and methane uptake as affected by tillage intensity in a Mollisol
40.0667	-83.0833	1.7 ppm	1.7	farmland	0-5	0.51±0.33 μg CH4-C/kg/d	0.047	Labile carbon and methane uptake as affected by tillage intensity in a Mollisol
40.0667	-83.0833	1.7 ppm	1.7	grassland	0-5	1.51±1.02 μg CH4-C/kg/d	0.14	Labile carbon and methane uptake as affected by tillage intensity in a Mollisol
40.0667	-83.0833	1.7 ppm	1.7	forest	0-5	4.16±0.82 μg CH4-C/kg/d	0.28	Labile carbon and methane uptake as affected by tillage intensity in a Mollisol
40.0667	-83.0833	1.7 ppm	1.7	farmland	5-15	0.68±0.14 μg CH4-C/kg/d	0.046	Labile carbon and methane uptake as affected by tillage intensity in a Mollisol
40.0667	-83.0833	1.7 ppm	1.7	farmland	5-15	0.70±0.28 μg CH4-C/kg/d	0.054	Labile carbon and methane uptake as affected by tillage intensity in a Mollisol
40.0667	-83.0833	3.5 ppm	3.5	farmland	0-5	0.53±0.10μg CH4-C/kg/d	0.035	Labile carbon and methane uptake as affected by tillage intensity in a Mollisol
40.0667	-83.0833	3.5 ppm	3.5	farmland	0-5	0.38±0.06 μg CH4-C/kg/d	0.024	Labile carbon and methane uptake as affected by tillage intensity in a Mollisol
40.0667	-83.0833	3.5 ppm	3.5	farmland	0-5	0.50±0.03 μg CH4-C/kg/d	0.029	Labile carbon and methane uptake as affected by tillage intensity in a Mollisol
40.0667	-83.0833	3.5 ppm	3.5	grassland	0-5	1.20±0.39 μg CH4-C/kg/d	0.088	Labile carbon and methane uptake as affected by tillage intensity in a Mollisol
40.0667	-83.0833	3.5 ppm	3.5	forest	0-5	17.22±1.90 μg CH4-C/kg/d	1.06	Labile carbon and methane uptake as affected by tillage intensity in a Mollisol
40.0667	-83.0833	3.5 ppm	3.5	farmland	5-15	0.49±0.05 μg CH4-C/kg/d	0.03	Labile carbon and methane uptake as affected by tillage intensity in a Mollisol
40.0667	-83.0833	3.5 ppm	3.5	farmland	5-15	1.43±0.81 μg CH4-C/kg/d	0.12	Labile carbon and methane uptake as affected by tillage intensity in a Mollisol
33.4667	108.65	2 ppm	2	forest	0-15	0.13 nmol/g/d	0.087	Changes in methane oxidation ability and methanotrophic community composition across different climatic zones
24.9333	112.983	2 ppm	2	forest	0-15	0.125 nmol/g/d	0.083	Changes in methane oxidation ability and methanotrophic community composition across different climatic zones
23.0965	105.273	2 ppm	2	cave	surface	78.7 ng/kg/h	0.078	Subterranean microbial oxidation of atmospheric methane in cavernous tropical karst
23.0965	105.273	2 ppm	2	cave	surface	31.5 ng/kg/h	0.032	Subterranean microbial oxidation of atmospheric methane in cavernous tropical karst
20.7533	107.013	2 ppm	2	cave	surface	13.1 ng/kg/h	0.013	Subterranean microbial oxidation of atmospheric methane in cavernous tropical karst
20.7533	107.013	2 ppm	2	cave	surface	11.8 ng/kg/h	0.012	Subterranean microbial oxidation of atmospheric methane in cavernous tropical karst
23.2905	105.313	2 ppm	2	cave	surface	6.6 ng/kg/h	0.0066	Subterranean microbial oxidation of atmospheric methane in cavernous tropical karst
23.2697	105.381	2 ppm	2	cave	surface	5.2 ng/kg/h	0.0052	Subterranean microbial oxidation of atmospheric methane in cavernous tropical karst
23.0965	105.273	2 ppm	2	cave	surface	5.2 ng/kg/h	0.0052	Subterranean microbial oxidation of atmospheric methane in cavernous tropical karst
23.0717	105.016	2 ppm	2	cave	surface	5.2 ng/kg/h	0.0052	Subterranean microbial oxidation of atmospheric methane in cavernous tropical karst
20.7533	107.013	2 ppm	2	cave	surface	2.6 ng/kg/h	0.0026	Subterranean microbial oxidation of atmospheric methane in cavernous tropical karst
23.2905	105.313	2 ppm	2	cave	surface	1.3 ng/kg/h	0.0013	Subterranean microbial oxidation of atmospheric methane in cavernous tropical karst
23.2697	105.381	2 ppm	2	cave	surface	1.3 ng/kg/h	0.0013	Subterranean microbial oxidation of atmospheric methane in cavernous tropical karst
42.0333	117.167	2 ppm	2	grassland	0-10	0.056 μg/kg/h	0.056	N-induced soil acidification triggers metal stimulation of soil methane oxidation in a temperate steppe ecosystem
50.5977	-127.305	2 ppm	2	forest	0-10	0.077±0.012 nmol/g/d	0.059	Different soil moisture control of net methane oxidation and production in organic upland and wet forest soils of the Pacific coastal rainforest in Canada
56.1667	12.5833	2 ppm	2	forest	0-5	0.05 nmol/g/day	0.033	Conversion of cropland to forest increases soil CH4 oxidation and abundance of CH4 oxidizing bacteria with stand age
-25.8116	152.951	ambient concentration	1.8	forest	2.5	5.6±1.67μg/kg/d	0.303	Site specific and regional estimates of methane uptake by tropical rainforest soils in north eastern Australia
-17.2584	145.925	ambient concentration	1.9	forest	2.6	7.2±1.73μg/kg/d	0.372	Site specific and regional estimates of methane uptake by tropical rainforest soils in north eastern Australia
24.5691	101.019	1.85 ppm	1.85	forest	0-5	2.92±0.07 ng/kg/d	0.00012	Enhanced soil methane oxidation in both organic layer and topsoil during the succession of subtropical forests
24.5576	101.019	1.85 ppm	1.85	forest	0-6	3.57±0.2 ng/kg/d	0.00016	Enhanced soil methane oxidation in both organic layer and topsoil during the succession of subtropical forests
24.5366	101.029	1.85 ppm	1.85	forest	0-15	3.15±0.17 ng/kg/d	0.00014	Enhanced soil methane oxidation in both organic layer and topsoil during the succession of subtropical forests
24.5366	101.029	1.85 ppm	1.85	forest	15-25	4.42±0.43 ng/kg/d	0.0002	Enhanced soil methane oxidation in both organic layer and topsoil during the succession of subtropical forests
30.657	109.974	2 ppm	2	cave	0-3	3.0134 ng/g/h	3.01	this study
30.657	109.974	2 ppm	2	cave	0-3	2.9018 ng/g/h	2.9	this study
30.657	109.974	2 ppm	2	cave	0-3	2.7902 ng/g/h	2.79	this study
39.8333	-81.8	3 ppm	3	grassland	0-5	0.39μg C/kg/d	0.022	Methane oxidation potential of reclaimed grassland soils as affected by management
39.75	81.7833	3 ppm	3	grassland	0-5	0.16μg C/kg/d	0.0089	Methane oxidation potential of reclaimed grassland soils as affected by management
39.8167	81.5167	3 ppm	3	grassland	0-5	0.34μg C/kg/d	0.019	Methane oxidation potential of reclaimed grassland soils as affected by management
39.8333	-81.8	3 ppm	3	grassland	20-30	0.41μg C/kg/d	0.023	Methane oxidation potential of reclaimed grassland soils as affected by management
39.8167	81.5167	3 ppm	3	grassland	20-31	0.36μg C/kg/d	0.02	Methane oxidation potential of reclaimed grassland soils as affected by management
36.6	139	2.4 ppm	2.4	forest	0-26	97.5±2.5 pg C/g/h	0.13	Effects of N sources and methane concentrations on methane uptake potential of a typical coniferous forest and its adjacent orchard soil
36.6	139	2.4 ppm	2.4	farmland	0-26	72.7±1.2 pg C/g/h	0.099	Effects of N sources and methane concentrations on methane uptake potential of a typical coniferous forest and its adjacent orchard soil
24.961	110.355	5 ppm	5	cave	surface	1.33 ± 0.08 ng/g/h	1.41	Niche differentiation of atmospheric methane‐oxidizing bacteria and their community assembly in subsurface karst caves
24.961	110.355	5 ppm	5	cave	surface	1.49 ± 0.12 ng/g/h	1.61	Niche differentiation of atmospheric methane‐oxidizing bacteria and their community assembly in subsurface karst caves
25.016	110.904	5 ppm	5	cave	surface	1.25 ± 0.08 ng/g/h	1.33	Niche differentiation of atmospheric methane‐oxidizing bacteria and their community assembly in subsurface karst caves
25.016	110.904	5 ppm	5	cave	surface	1.3 ± 0.07 ng/g/h	1.37	Niche differentiation of atmospheric methane‐oxidizing bacteria and their community assembly in subsurface karst caves
24.977	109.738	5 ppm	5	cave	surface	1.87 ± 0.41 ng/g/h	2.28	Niche differentiation of atmospheric methane‐oxidizing bacteria and their community assembly in subsurface karst caves
24.977	109.738	5 ppm	5	cave	surface	1.32 ± 0.04 ng/g/h	1.36	Niche differentiation of atmospheric methane‐oxidizing bacteria and their community assembly in subsurface karst caves
55.6833	9.9167	2 ppm	2	forest	0-5	7±2 ng CH4-C/g/d	0.5	Influence of hydromorphic soil conditions on greenhouse gas emissions and soil carbon stocks in a Danish temperate forest
55.6833	9.9167	2 ppm	2	forest	0-5	5±0.5 ng CH4-C/g/d	0.31	Influence of hydromorphic soil conditions on greenhouse gas emissions and soil carbon stocks in a Danish temperate forest

## Sheet: Sheet3
Data for Fig. 6C. CH4 oxidation rates in four representative habitat types (forests, grasslands, farmlands, and caves) , with CH4 concentrations > 5 but ≤ 60 ppm.
Latitude	Longitude	CH4 concentration (as reported in the article)	CH4 concentration (ppm)	Habitat type	Depth (cm)	Original methane oxidation rate (as reported in the article)	Methane oxidation rate (standardized to ng/g/h)	Reference
45.5624	-73.1919	20 μL/L	20	forest	0-10	81 ng C/g/d	4.5	Potential fluxes of N2O and CH4 from soils of three forest types in Eastern Canada
45.4319	-73.951	20 μL/L	20	forest	0-10	17 ng C/g/d	0.944	Potential fluxes of N2O and CH4 from soils of three forest types in Eastern Canada
51.1667	2.9167	10 nL/mL	10	farmland	0-15	3.64 ± 0.24 ng/g/h	3.84	Short- and medium-term effects of NH4+ on CH4 and N2O fluxes in arable soils with a different texture
51.0833	3.5167	10 nL/mL	10	farmland	0-15	3.58 ± 0.40 ng/g/h	3.98	Short- and medium-term effects of NH4+ on CH4 and N2O fluxes in arable soils with a different texture
62.9228	8.7879	52 μL/L	52	farmland	0-5	13-25 ng/g/h	25	Methane oxidation potentials and fluxes in agricultural soil: Effects of fertilisation and soil compaction
51.0608	10.4259	30 ppm	30	forest	0-10	157.7 ± 22.0 ng/g/d	7.488	Soil methanotroph abundance and community composition are not influenced by substrate availability in laboratory incubations
50.9282	11.5879	30 ppm	30	farmland	0-10	45.4 ± 4.4 ng/g/d	2.075	Soil methanotroph abundance and community composition are not influenced by substrate availability in laboratory incubations
51.0608	10.4259	60 ppm	60	forest	0-10	370.7 ± 46.5 ng/g/d	17.383	Soil methanotroph abundance and community composition are not influenced by substrate availability in laboratory incubations
50.9282	11.5879	60 ppm	60	farmland	0-10	90.5 ± 17.5 ng/g/d	4.5	Soil methanotroph abundance and community composition are not influenced by substrate availability in laboratory incubations
51.0608	10.4259	30 ppm	30	forest	0-10	73.1 ± 34.5 ng/g/d	3.046	Soil methanotroph abundance and community composition are not influenced by substrate availability in laboratory incubations
51.0608	10.4259	60 ppm	60	forest	0-10	188.1 ± 11.8 ng/g/d	7.838	Soil methanotroph abundance and community composition are not influenced by substrate availability in laboratory incubations
40.0667	-83.0833	17 ppm	17	farmland	0-5	2.5±0.66μg CH4-C/kg/d	0.1756	Labile carbon and methane uptake as affected by tillage intensity in a Mollisol
40.0667	-83.0833	17 ppm	17	farmland	0-5	1.8±0.25 μg CH4-C/kg/d	0.114	Labile carbon and methane uptake as affected by tillage intensity in a Mollisol
40.0667	-83.0833	17 ppm	17	farmland	0-5	2.2±0.5 μg CH4-C/kg/d	0.15	Labile carbon and methane uptake as affected by tillage intensity in a Mollisol
40.0667	-83.0833	17 ppm	17	grassland	0-5	5.82±3.07 μg CH4-C/kg/d	0.494	Labile carbon and methane uptake as affected by tillage intensity in a Mollisol
40.0667	-83.0833	17 ppm	17	forest	0-5	163.6±25.84 μg CH4-C/kg/d	10.524	Labile carbon and methane uptake as affected by tillage intensity in a Mollisol
40.0667	-83.0833	17 ppm	17	farmland	5-15	1.9±0.4 μg CH4-C/kg/d	0.128	Labile carbon and methane uptake as affected by tillage intensity in a Mollisol
40.0667	-83.0833	17 ppm	17	grassland	5-15	6.51±4.34 μg CH4-C/kg/d	0.603	Labile carbon and methane uptake as affected by tillage intensity in a Mollisol
24.9333	112.983	10 ppm	10	forest	0-15	0.33 nmol/g/d	0.22	Changes in methane oxidation ability and methanotrophic community composition across different climatic zones
33.4667	108.65	10 ppm	10	forest	0-15	0.40 nmol/g/d	0.267	Changes in methane oxidation ability and methanotrophic community composition across different climatic zones
39.8333	-81.8	45 ppm	45	grassland	0-5	6.73μg C/kg/d	0.374	Methane oxidation potential of reclaimed grassland soils as affected by management
39.75	81.7833	45 ppm	45	grassland	0-5	6.24μg C/kg/d	0.347	Methane oxidation potential of reclaimed grassland soils as affected by management
39.8167	81.5167	45 ppm	45	grassland	0-5	25.5μg C/kg/d	1.417	Methane oxidation potential of reclaimed grassland soils as affected by management
39.75	81.7833	45 ppm	45	grassland	5-10	6.97μg C/kg/d	0.387	Methane oxidation potential of reclaimed grassland soils as affected by management
36.6	139	12.6 ppm	12.6	forest	0-9	1229.2±37.3 pg C/g/h	1.689	Effects of N sources and methane concentrations on methane uptake potential of a typical coniferous forest and its adjacent orchard soil
36.6	139	12.6 ppm	12.6	farmland	0-9	150.7±22.3 pg C/g/h	0.231	Effects of N sources and methane concentrations on methane uptake potential of a typical coniferous forest and its adjacent orchard soil
36.6	139	12.6 ppm	12.6	farmland	9-23	187.8±4.0 pg C/g/h	0.269	Effects of N sources and methane concentrations on methane uptake potential of a typical coniferous forest and its adjacent orchard soil
37.0003	-110.001	18 ppm	18	forest	0-15	< 3 μg CH4-C/kg/h	4	Does dissolved organic carbon regulate biological methane oxidation in semiarid soils?
53.9815	-2.5219	10 ppm	10	grassland	0-5	0.23 nmol CH4/g/h	3.68	Effect of tree species on methane and ammonium oxidation capacity in forest soils
53.9815	-2.5219	10 ppm	10	forest	0-5	0.04 nmol CH4/g/h	0.64	Effect of tree species on methane and ammonium oxidation capacity in forest soils
49.5833	120.2	10 ppm	10	grassland	0-10	10.74 ng/g/h	10.74	Scale-dependent key drivers controlling methane oxidation potential in Chinese grassland soils
43.5667	121.183	10 ppm	10	grassland	0-10	7.38 ng/g/h	7.38	Scale-dependent key drivers controlling methane oxidation potential in Chinese grassland soils
43.9667	117.067	10 ppm	10	grassland	0-10	4.01 ng/g/h	4.01	Scale-dependent key drivers controlling methane oxidation potential in Chinese grassland soils
43.3333	113.167	10 ppm	10	grassland	0-10	3.38 ng/g/h	3.38	Scale-dependent key drivers controlling methane oxidation potential in Chinese grassland soils
42.15	112.3	10 ppm	10	grassland	0-10	5.19 ng/g/h	5.19	Scale-dependent key drivers controlling methane oxidation potential in Chinese grassland soils
39.8167	110.317	10 ppm	10	grassland	0-10	4.2 ng/g/h	4.2	Scale-dependent key drivers controlling methane oxidation potential in Chinese grassland soils
43.9833	93.0833	10 ppm	10	grassland	0-10	9.91 ng/g/h	9.91	Scale-dependent key drivers controlling methane oxidation potential in Chinese grassland soils
44.4833	88.5667	10 ppm	10	grassland	0-10	8.66 ng/g/h	8.66	Scale-dependent key drivers controlling methane oxidation potential in Chinese grassland soils
43.4833	84.1833	10 ppm	10	grassland	0-10	11.79 ng/g/h	11.79	Scale-dependent key drivers controlling methane oxidation potential in Chinese grassland soils
43.6	84.3	10 ppm	10	grassland	0-10	10.06 ng/g/h	10.06	Scale-dependent key drivers controlling methane oxidation potential in Chinese grassland soils
45.0167	81.9833	10 ppm	10	grassland	0-10	11.55 ng/g/h	11.55	Scale-dependent key drivers controlling methane oxidation potential in Chinese grassland soils
35.0167	102.783	10 ppm	10	grassland	0-10	9.06 ng/g/h	9.06	Scale-dependent key drivers controlling methane oxidation potential in Chinese grassland soils
37.9	101.683	10 ppm	10	grassland	0-10	14.87 ng/g/h	14.87	Scale-dependent key drivers controlling methane oxidation potential in Chinese grassland soils
36.75	101.2	10 ppm	10	grassland	0-10	14.56 ng/g/h	14.56	Scale-dependent key drivers controlling methane oxidation potential in Chinese grassland soils
36.45	100.167	10 ppm	10	grassland	0-10	12.77 ng/g/h	12.77	Scale-dependent key drivers controlling methane oxidation potential in Chinese grassland soils
35.4	98.6833	10 ppm	10	grassland	0-10	6.51 ng/g/h	6.51	Scale-dependent key drivers controlling methane oxidation potential in Chinese grassland soils
33.4167	97.0167	10 ppm	10	grassland	0-10	17.96 ng/g/h	17.96	Scale-dependent key drivers controlling methane oxidation potential in Chinese grassland soils
33.3833	102.967	10 ppm	10	grassland	0-10	8.53 ng/g/h	8.53	Scale-dependent key drivers controlling methane oxidation potential in Chinese grassland soils
30.1667	95.2167	10 ppm	10	grassland	0-10	17.96 ng/g/h	17.96	Scale-dependent key drivers controlling methane oxidation potential in Chinese grassland soils
30.65	94.3833	10 ppm	10	grassland	0-10	5.92 ng/g/h	5.92	Scale-dependent key drivers controlling methane oxidation potential in Chinese grassland soils
31.45	92.1833	10 ppm	10	grassland	0-10	5.4 ng/g/h	5.4	Scale-dependent key drivers controlling methane oxidation potential in Chinese grassland soils
53.8031	-1.6657	10 ppm	10	forest	6.3-12.3	53 ng/g/h	53	Methane oxidation in a temperate coniferous forest soil: effects of inorganic N
55.8167	37.5373	10 ppm	10	forest	0-20	1.21 ng/g/d	0.05	Methane oxidation and diversity of aerobic methanotrophs in forest and agricultural soddy-podzolic soils
55.8167	37.5373	10 ppm	10	farmland	0-20	0.4 ng/g/d	0.017	Methane oxidation and diversity of aerobic methanotrophs in forest and agricultural soddy-podzolic soils
35.5709	-78.789	10 ppm	50	forest	0-4	1.55±0.53 ng/g/d	0.087	Links between methanotroph community composition and CH4 oxidation in a pine forest soil
-3.4333	-60.3833	10 ppm	10	forest	0-5	48.1±4.5 pmol/g/h	0.842	Activity and abundance of methane-oxidizing bacteria in secondary forest and manioc plantations of Amazonian Dark Earth and their adjacent soils
-3.4333	-60.3833	10 ppm	10	farmland	0-5	6.1±2.2 pmol/g/h	0.133	Activity and abundance of methane-oxidizing bacteria in secondary forest and manioc plantations of Amazonian Dark Earth and their adjacent soils
-3.3033	-60.5292	10 ppm	10	forest	0-5	33.5±1.6 pmol/g/h	0.562	Activity and abundance of methane-oxidizing bacteria in secondary forest and manioc plantations of Amazonian Dark Earth and their adjacent soils
-3.3033	-60.5292	10 ppm	10	farmland	0-5	50±1.4 pmol/g/h	0.822	Activity and abundance of methane-oxidizing bacteria in secondary forest and manioc plantations of Amazonian Dark Earth and their adjacent soils
50.3353	8.7539	10 ppm	10	farmland	0-12	5.6±1.5 μg CH4-C/kg/d	0.394	Methane oxidation in arable soil as inhibited by ammonium, nitrite, and organic manure with respect to soil pH
40.0567	-105.63	41.2 ppm	41.2	grassland	0-20	1026 ± 6.1 pmol/g/h	16.514	Endogenous methanogenesis stimulates oxidation of atmospheric CH4 in alpine tundra soil
58.4	-37.6	6 ppm	6	farmland	0-20	0.024–0.51 ng/g/h	0.51	Methane oxidation and nitrogen transformations in gray forest soil
58.4	-37.6	6 ppm	6	forest	0-20	0.21–0.41 ng/g/h	0.41	Methane oxidation and nitrogen transformations in gray forest soil
30.657	109.974	10 ppm	10	cave	0-3	6.8 ng/g/h	6.8	Chang Cave in this study
30.657	109.974	10 ppm	10	cave	0-3	8.3 ng/g/h	8.3	Chang Cave in this study
30.657	109.974	10 ppm	10	cave	0-3	8.9 ng/g/h	8.9	Chang Cave in this study
30.657	109.974	50 ppm	50	cave	0-3	48.2 ng/g/h	48.2	Chang Cave in this study
30.657	109.974	50 ppm	50	cave	0-3	67 ng/g/h	67	Chang Cave in this study
30.657	109.974	50 ppm	50	cave	0-3	29.7 ng/g/h	29.7	Chang Cave in this study
25.5	110.4	10 ppm	10	cave	0-3	3.1 ng/g/h	3.1	Liangfeng Cave in this study
25.5	110.4	10 ppm	10	cave	0-3	3.5 ng/g/h	3.5	Liangfeng Cave in this study
25.5	110.4	10 ppm	10	cave	0-3	6.5 ng/g/h	6.5	Liangfeng Cave in this study
25.5	110.4	10 ppm	10	cave	0-3	6.5 ng/g/h	6.5	Liangfeng Cave in this study
25.5	110.4	10 ppm	10	cave	0-3	2.7 ng/g/h	2.7	Liangfeng Cave in this study
25.5	110.4	10 ppm	10	cave	0-3	2.6 ng/g/h	2.6	Liangfeng Cave in this study
25.5	110.4	10 ppm	10	cave	0-3	12.7 ng/g/h	12.7	Liangfeng Cave in this study
25.5	110.4	10 ppm	10	cave	0-3	11.1 ng/g/h	11.1	Liangfeng Cave in this study
25.5	110.4	10 ppm	10	cave	0-3	1.8 ng/g/h	1.8	Liangfeng Cave in this study
25.5	110.4	10 ppm	10	cave	0-3	2.4 ng/g/h	2.4	Liangfeng Cave in this study
25.5	110.4	10 ppm	10	cave	0-3	2.6 ng/g/h	2.6	Liangfeng Cave in this study
25.5	110.4	10 ppm	10	cave	0-3	2.2 ng/g/h	2.2	Liangfeng Cave in this study
25.4	110.5	10 ppm	10	cave	0-3	9.8 ng/g/h	9.8	Dayanqian Cave in this study
25.4	110.5	10 ppm	10	cave	0-3	9.4 ng/g/h	9.4	Dayanqian Cave in this study
25.4	110.5	10 ppm	10	cave	0-3	1.9 ng/g/h	1.9	Dayanqian Cave in this study
25.4	110.5	10 ppm	10	cave	0-3	1.2 ng/g/h	1.2	Dayanqian Cave in this study
25.4	110.5	10 ppm	10	cave	0-3	10.7 ng/g/h	10.7	Dayanqian Cave in this study
25.4	110.5	10 ppm	10	cave	0-3	10.8 ng/g/h	10.8	Dayanqian Cave in this study
25.4	110.5	10 ppm	10	cave	0-3	1 ng/g/h	1	Dayanqian Cave in this study
25.4	110.5	10 ppm	10	cave	0-3	1.2 ng/g/h	1.2	Dayanqian Cave in this study
25.4	110.5	10 ppm	10	cave	0-3	11.8 ng/g/h	11.8	Dayanqian Cave in this study
25.4	110.5	10 ppm	10	cave	0-3	11.4 ng/g/h	11.4	Dayanqian Cave in this study
25.5	110.4	50 ppm	50	cave	0-3	14.8 ng/g/h	14.8	Liangfeng Cave in this study
25.5	110.4	50 ppm	50	cave	0-3	10.4 ng/g/h	10.4	Liangfeng Cave in this study
25.5	110.4	50 ppm	50	cave	0-3	33.8 ng/g/h	33.8	Liangfeng Cave in this study
25.5	110.4	50 ppm	50	cave	0-3	18.1 ng/g/h	18.1	Liangfeng Cave in this study
25.5	110.4	50 ppm	50	cave	0-3	8 ng/g/h	8	Liangfeng Cave in this study
25.5	110.4	50 ppm	50	cave	0-3	13.2 ng/g/h	13.2	Liangfeng Cave in this study
25.5	110.4	50 ppm	50	cave	0-3	63.5 ng/g/h	63.5	Liangfeng Cave in this study
25.5	110.4	50 ppm	50	cave	0-3	63.9 ng/g/h	63.9	Liangfeng Cave in this study
25.5	110.4	50 ppm	50	cave	0-3	12.3 ng/g/h	12.3	Liangfeng Cave in this study
25.5	110.4	50 ppm	50	cave	0-3	5.2 ng/g/h	5.2	Liangfeng Cave in this study
25.5	110.4	50 ppm	50	cave	0-3	12.9 ng/g/h	12.9	Liangfeng Cave in this study
25.5	110.4	50 ppm	50	cave	0-3	9.6 ng/g/h	9.6	Liangfeng Cave in this study
25.4	110.5	50 ppm	50	cave	0-3	51 ng/g/h	51	Dayanqian Cave in this study
25.4	110.5	50 ppm	50	cave	0-3	59.6 ng/g/h	59.6	Dayanqian Cave in this study
25.4	110.5	50 ppm	50	cave	0-3	6.8 ng/g/h	6.8	Dayanqian Cave in this study
25.4	110.5	50 ppm	50	cave	0-3	6.5 ng/g/h	6.5	Dayanqian Cave in this study
25.4	110.5	50 ppm	50	cave	0-3	59.8 ng/g/h	59.8	Dayanqian Cave in this study
25.4	110.5	50 ppm	50	cave	0-3	60.7 ng/g/h	60.7	Dayanqian Cave in this study
25.4	110.5	50 ppm	50	cave	0-3	3.6 ng/g/h	3.6	Dayanqian Cave in this study
25.4	110.5	50 ppm	50	cave	0-3	5.8 ng/g/h	5.8	Dayanqian Cave in this study
25.4	110.5	50 ppm	50	cave	0-3	65 ng/g/h	65	Dayanqian Cave in this study
25.4	110.5	50 ppm	50	cave	0-3	59.5 ng/g/h	59.5	Dayanqian Cave in this study
